# Supplementary material for: Virtual Care and Telehealth for Improving Healthcare Access in Rural Western Canada and the Western United States: A Scoping Review and Narrative Synthesis
Source: J Clin Med. 2026 Jun 18;15(12):4749. doi: 10.3390/jcm15124749 (PMC13302397; doi:10.3390/jcm15124749)
Supplement: Supplementary file 1 [file jcm-15-04749-s001.zip]

Archive with 1 entries (1 files):
- jcm-4377842-supplementary.pdf
